# Supplementary material for: Outcomes of a Multidisciplinary Team in the Management of Patients with Early-Stage Breast Cancer Undergoing Neoadjuvant Chemotherapy at a Community Cancer Center
Source: Curr Oncol. 2023 May 8;30(5):4861–70. doi: 10.3390/curroncol30050366 (PMC10217230; doi:10.3390/curroncol30050366)
Supplement: Supplementary file 1 [file curroncol-30-00366-s001.zip]

Archive with 3 entries (3 files):
- Pre-op Chemo Locally Advanced Breast Cancer.pdf
- Pre-OP Chemo Operable Stage IIA-IIB-IIIA.pdf
- Supplementary tables.pdf
